# Supplementary material for: Coevolution of public goods game and networks based on survival of the fittest
Source: PLoS One. 2018 Sep 25;13(9):e0204616. doi: 10.1371/journal.pone.0204616 (PMC6155537; doi:10.1371/journal.pone.0204616)
Supplement: S1 Appendix — (ZIP) [file pone.0204616.s001.zip]

Archive with 28 entries (27 files):
- data/
- data/Net1_12.mat
- data/Net1_2.mat
- data/Net1_4.mat
- data/Net1_6.mat
- data/Net1_8.mat
- data/co1_4d_15.mat
- data/co1_4d_3.mat
- data/co1_4d_6.mat
- figure1draw.m
- figure2draw_a.m
- figure2draw_b.m
- figure2draw_c.m
- figure2draw_d.m
- figure4draw.m
- figure5draw.m
- game1_12d.m
- game1_2d.m
- game1_4d.m
- game1_6d.m
- game1_8d.m
- net1_12.m
- net1_2.m
- net1_4.m
- net1_6.m
- net1_8.m
- randomgraph.m
- readme.docx
