# Supplementary material for: Coevolution of public goods game and networks based on survival of the fittest
Source: PLoS One. 2018 Sep 25;13(9):e0204616. doi: 10.1371/journal.pone.0204616 (PMC6155537; doi:10.1371/journal.pone.0204616)
Supplement: S1 Appendix — (ZIP) [file pone.0204616.s001.zip › figure1draw.m]

clc;
clear all;

figure;

plot(0,0.5,'k^-');
hold on;
plot(0,0.5,'rv-');
plot(0,0.5,'go-');
plot(0,0.5,'bs-');

load .\data\co1_4d_3.mat;
comean=mean(cod(:,(500:1000))');
[ma,I]=min(comean)
plot(1:25:500,cod(I,1:25:500),'k^');

load .\data\co1_4d_6.mat;
comean=mean(cod(:,(500:1000))');
[ma,I]=max(comean)
plot(1:25:500,cod(I,1:25:500),'rv');

load .\data\co1_4d_15.mat;
comean=mean(cod(:,(500:1000))');
[ma,I]=max(comean)
plot(1:25:500,cod(I,1:25:500),'go');

load .\data\co1_4d_15.mat;
comean=mean(cod(:,(500:1000))');
[ma,I]=max(comean)
plot(1:25:500,cod(I+1,1:25:500),'bs');

load .\data\co1_4d_3.mat;
comean=mean(cod(:,(500:1000))');
[ma,I]=min(comean)
plot(cod(I,1:500),'k');
hold on;

load .\data\co1_4d_6.mat;
comean=mean(cod(:,(500:1000))');
[ma,I]=max(comean)
plot(cod(I,1:500),'r');

load .\data\co1_4d_15.mat;
comean=mean(cod(:,(500:1000))');
[ma,I]=max(comean)
plot(cod(I,1:500),'g');

load .\data\co1_4d_15.mat;
comean=mean(cod(:,(500:1000))');
[ma,I]=max(comean)
plot(cod(I+1,1:500),'b');

xlabel('t','FontName','Times New Roman','FontWeight','Bold','FontSize',16);
ylabel('Fraction of cooperators','FontName','Times New Roman','FontWeight','Bold','FontSize',16);
legend('r=3, m=0.6','r=6, m=2.8','r=15, m=9.2','r=15, m=9.4');
set(gca,'FontName','Times New Roman','FontSize',14)  %% ÉèÖÃ×ø±ê
