# Supplementary material for: Coevolution of public goods game and networks based on survival of the fittest
Source: PLoS One. 2018 Sep 25;13(9):e0204616. doi: 10.1371/journal.pone.0204616 (PMC6155537; doi:10.1371/journal.pone.0204616)
Supplement: S1 Appendix — (ZIP) [file pone.0204616.s001.zip › figure2draw_c.m]

clc;
clear all;
figure;
load .\data\co1_6d_3.mat;
comean=mean(cod(:,(500:1000))');
b=0.2:0.2:20;
plot(b,comean,'ko-');
hold on;

load .\data\co1_6d_6.mat;
comean=mean(cod(:,(500:1000))');
b=0.2:0.2:20;
plot(b,comean,'k*-');

load .\data\co1_6d_9.mat;
comean=mean(cod(:,(500:1000))');
b=0.2:0.2:20;
plot(b,comean,'ks-');

load .\data\co1_6d_12.mat;
comean=mean(cod(:,(500:1000))');
b=0.2:0.2:20;
plot(b,comean,'kd-');

load .\data\co1_6d_15.mat;
comean=mean(cod(:,(500:1000))');
b=0.2:0.2:20;
plot(b,comean,'kv-');

text(0.5,0.97,'(c)','fontsize',16);
xlabel('{\itm}','FontName','Times New Roman','FontWeight','Bold','FontSize',16);
ylabel('Fraction of cooperators','FontName','Times New Roman','FontWeight','Bold','FontSize',16);
legend('r = 3','r = 6','r = 9','r = 12','r = 15');
set(gca,'FontName','Times New Roman','FontSize',14)  %% ÉèÖÃ×ø±ê
