# Supplementary material for: Coevolution of public goods game and networks based on survival of the fittest
Source: PLoS One. 2018 Sep 25;13(9):e0204616. doi: 10.1371/journal.pone.0204616 (PMC6155537; doi:10.1371/journal.pone.0204616)
Supplement: S1 Appendix — (ZIP) [file pone.0204616.s001.zip › figure4draw.m]

function figure3draw()
clc;
clear all;

figure;
[r1 m1]=draw1_2d_r_m()
[r2 m2]=draw1_4d_r_m()
[r3 m3]=draw1_6d_r_m()
[r4 m4]=draw1_8d_r_m()
[r5 m5]=draw1_12d_r_m()

p1=polyfit(r1,m1,1)
p2=polyfit(r2,m2,1)
p3=polyfit(r3,m3,1)
p4=polyfit(r4,m4,1)
p5=polyfit(r5,m5,1)
%H = plot(r1,m1,'ko',r1,polyval(p1,r1),'k',r2,m2,'k*',r2,polyval(p2,r2),'k',r3,m3,'ks',r3,polyval(p3,r3),'k',r4,m4,'kd',r4,polyval(p4,r4),'k',r5,m5,'kd',r5,polyval(p5,r5),'k');
H = plot(r1,m1,'ko',r1,polyval(p1,r1),'k',r2,m2,'k*',r2,polyval(p2,r2),'k',r3,m3,'ks',r3,polyval(p3,r3),'k',r4,m4,'kd',r4,polyval(p4,r4),'k');
xlabel('{\itr}','FontName','Times New Roman','FontWeight','Bold','FontSize',16);
ylabel('{\itm_{c}}','FontName','Times New Roman','FontWeight','Bold','FontSize',16);
legend(H([1 3 5 7 8]),'k=2','k=4','k=6','k=8','Line fitting curve');
set(gca,'FontName','Times New Roman','FontSize',14)  %% ÉèÖÃ×ø±ê

function [r m]=draw1_2d_r_m()
r=[3 6 9 12 15 18 21 24];
m=zeros(1,8);
b=0.2:0.2:20;

load .\data\co1_2d_3.mat;
comean=mean(cod(:,(500:1000))');
[ma,I]=max(comean);
m(1,1)=b(I);

load .\data\co1_2d_6.mat;
comean=mean(cod(:,(500:1000))');
[ma,I]=max(comean);
m(1,2)=b(I);

load .\data\co1_2d_9.mat;
comean=mean(cod(:,(500:1000))');
[ma,I]=max(comean);
m(1,3)=b(I);

load .\data\co1_2d_12.mat;
comean=mean(cod(:,(500:1000))');
[ma,I]=max(comean);
m(1,4)=b(I);

load .\data\co1_2d_15.mat;
comean=mean(cod(:,(500:1000))');
[ma,I]=max(comean);
m(1,5)=b(I);

load .\data\co1_2d_18.mat;
comean=mean(cod(:,(500:1000))');
[ma,I]=max(comean);
m(1,6)=b(I);

load .\data\co1_2d_21.mat;
comean=mean(cod(:,(500:1000))');
[ma,I]=max(comean);
m(1,7)=b(I);

load .\data\co1_2d_24.mat;
comean=mean(cod(:,(500:1000))');
[ma,I]=max(comean);
m(1,8)=b(I);


function [r m]=draw1_4d_r_m()
r=[6 9 12 15 18 21 24];
m=zeros(1,7);
b=0.2:0.2:20;


load .\data\co1_4d_6.mat;
comean=mean(cod(:,(500:1000))');
[ma,I]=max(comean);
m(1,1)=b(I);

load .\data\co1_4d_9.mat;
comean=mean(cod(:,(500:1000))');
[ma,I]=max(comean);
m(1,2)=b(I);

load .\data\co1_4d_12.mat;
comean=mean(cod(:,(500:1000))');
[ma,I]=max(comean);
m(1,3)=b(I);

load .\data\co1_4d_15.mat;
comean=mean(cod(:,(500:1000))');
[ma,I]=max(comean);
m(1,4)=b(I);

load .\data\co1_4d_18.mat;
comean=mean(cod(:,(500:1000))');
[ma,I]=max(comean);
m(1,5)=b(I);

load .\data\co1_4d_21.mat;
comean=mean(cod(:,(500:1000))');
[ma,I]=max(comean);
m(1,6)=b(I);

load .\data\co1_4d_24.mat;
comean=mean(cod(:,(500:1000))');
[ma,I]=max(comean);
m(1,7)=b(I);


function [r m]=draw1_6d_r_m()
r=[ 9 12 15 18 21 24];
m=zeros(1,6);
b=0.2:0.2:20;

load .\data\co1_6d_9.mat;
comean=mean(cod(:,(500:1000))');
[ma,I]=max(comean);
m(1,1)=b(I);

load .\data\co1_6d_12.mat;
comean=mean(cod(:,(500:1000))');
[ma,I]=max(comean);
m(1,2)=b(I);

load .\data\co1_6d_15.mat;
comean=mean(cod(:,(500:1000))');
[ma,I]=max(comean);
m(1,3)=b(I);

load .\data\co1_6d_18.mat;
comean=mean(cod(:,(500:1000))');
[ma,I]=max(comean);
m(1,4)=b(I);

load .\data\co1_6d_21.mat;
comean=mean(cod(:,(500:1000))');
[ma,I]=max(comean);
m(1,5)=b(I);

load .\data\co1_6d_24.mat;
comean=mean(cod(:,(500:1000))');
[ma,I]=max(comean);
m(1,6)=b(I);


function [r m]=draw1_8d_r_m()
r=[9 12 15 18 21 24];
m=zeros(1,6);
b=0.2:0.2:20;


load .\data\co1_8d_9.mat;
comean=mean(cod(:,(500:1000))');
[ma,I]=max(comean);
m(1,1)=b(I);

load .\data\co1_8d_12.mat;
comean=mean(cod(:,(500:1000))');
[ma,I]=max(comean);
m(1,2)=b(I);

load .\data\co1_8d_15.mat;
comean=mean(cod(:,(500:1000))');
[ma,I]=max(comean);
m(1,3)=b(I);

load .\data\co1_8d_18.mat;
comean=mean(cod(:,(500:1000))');
[ma,I]=max(comean);
m(1,4)=b(I);

load .\data\co1_8d_21.mat;
comean=mean(cod(:,(500:1000))');
[ma,I]=max(comean);
m(1,5)=b(I);

load .\data\co1_8d_24.mat;
comean=mean(cod(:,(500:1000))');
[ma,I]=max(comean);
m(1,6)=b(I);

function [r m]=draw1_12d_r_m()
r=[15 18 21 24 27 30];
m=zeros(1,6);
b=0.2:0.2:20;


load .\data\co1_12d_15.mat;
comean=mean(cod(:,(500:1000))');
[ma,I]=max(comean);
m(1,1)=b(I);

load .\data\co1_12d_18.mat;
comean=mean(cod(:,(500:1000))');
[ma,I]=max(comean);
m(1,2)=b(I);

load .\data\co1_12d_21.mat;
comean=mean(cod(:,(500:1000))');
[ma,I]=max(comean);
m(1,3)=b(I);

load .\data\co1_12d_24.mat;
comean=mean(cod(:,(500:1000))');
[ma,I]=max(comean);
m(1,4)=b(I);

load .\data\co1_12d_27.mat;
comean=mean(cod(:,(500:1000))');
[ma,I]=max(comean);
m(1,5)=b(I);

load .\data\co1_12d_30.mat;
comean=mean(cod(:,(500:1000))');
[ma,I]=max(comean);
m(1,6)=b(I);
