# Supplementary material for: Coevolution of public goods game and networks based on survival of the fittest
Source: PLoS One. 2018 Sep 25;13(9):e0204616. doi: 10.1371/journal.pone.0204616 (PMC6155537; doi:10.1371/journal.pone.0204616)
Supplement: S1 Appendix — (ZIP) [file pone.0204616.s001.zip › figure5draw.m]

clc;
clear all;

%load .\data\packup\co1_8d_9.mat;
load .\data\co1_6d_15.mat;
comean=mean(cod(:,(500:1000))');
[ma,I]=max(comean)

m1=2
Net=Netd(m1*5,:,:);
N=length(Net);
connections = single(sum(Net));
frequency = single(zeros(1,N));
for T = 1:N
    if connections(1,T) ~= 0
        frequency(connections(1,T)) = frequency(connections(1,T)) + 1;
    end
end
d=1;
for c = 1:N
    if frequency(1,c) ~= 0
        x(d) = c;
        y(d) = frequency(1,c);
        d=d+1;
    end
end
H = loglog(x,y,'ko-');
hold on;

m2=4
Net=Netd(m2*5,:,:);
N=length(Net);
connections = single(sum(Net));
frequency = single(zeros(1,N));
for T = 1:N
    if connections(1,T) ~= 0
        frequency(connections(1,T)) = frequency(connections(1,T)) + 1;
    end
end
d=1;
for c = 1:N
    if frequency(1,c) ~= 0
        x(d) = c;
        y(d) = frequency(1,c);
        d=d+1;
    end
end
H = loglog(x,y,'k*-');

m3=6
Net=Netd(m3*5,:,:);
N=length(Net);
connections = single(sum(Net));
frequency = single(zeros(1,N));
for T = 1:N
    if connections(1,T) ~= 0
        frequency(connections(1,T)) = frequency(connections(1,T)) + 1;
    end
end
d=1;
for c = 1:N
    if frequency(1,c) ~= 0
        x(d) = c;
        y(d) = frequency(1,c);
        d=d+1;
    end
end
H = loglog(x,y,'ks-');

m4=I
Net=Netd(m4,:,:);
N=length(Net);
connections = single(sum(Net));
frequency = single(zeros(1,N));
for T = 1:N
    if connections(1,T) ~= 0
        frequency(connections(1,T)) = frequency(connections(1,T)) + 1;
    end
end
d=1;
for c = 1:N
    if frequency(1,c) ~= 0
        x(d) = c;
        y(d) = frequency(1,c);
        d=d+1;
    end
end
H = loglog(x,y,'kd-');

m5=I+2
Net=Netd(m5,:,:);
N=length(Net);
connections = single(sum(Net));
frequency = single(zeros(1,N));
for T = 1:N
    if connections(1,T) ~= 0
        frequency(connections(1,T)) = frequency(connections(1,T)) + 1;
    end
end
d=1;
for c = 1:N
    if frequency(1,c) ~= 0
        x(d) = c;
        y(d) = frequency(1,c);
        d=d+1;
    end
end
H = loglog(x,y,'kv-');


xlabel('k','FontName','Times New Roman','FontWeight','Bold','FontSize',16);
ylabel('P(k)','FontName','Times New Roman','FontWeight','Bold','FontSize',16);
legend('m = 2','m = 4','m = 6','m = 8.8','m = 9.2');
set(gca,'FontName','Times New Roman','FontSize',14)  %% ÉèÖÃ×ø±ê
