# Supplementary material for: Coevolution of public goods game and networks based on survival of the fittest
Source: PLoS One. 2018 Sep 25;13(9):e0204616. doi: 10.1371/journal.pone.0204616 (PMC6155537; doi:10.1371/journal.pone.0204616)
Supplement: S1 Appendix — (ZIP) [file pone.0204616.s001.zip › game1_8d.m]

%¶¯Ì¬ÍøÂçÏÂµÄ¹«¹²Æ·²©ÞÄ,
%¸Ä±ä²ÎÊýr£¬¹Û²ì·Å´óÒò×Ór¶ÔºÏ×÷±ÈµÄÓ°Ïì
function game1_8d()
clear all;
tic;
load .\data\Net1_8.mat;
Net=Nodes;

N=length(Net);
for i=1:N
    Net(i,i)=1;
end
T0=1000;
len=100;
jianju=0.2;

r=3
m0=0;
cod=zeros(len,T0);
Netd=false(len,N,N);
for i=1:len
    m0=m0+jianju
    [cod(i,:),Netd(i,:,:)]=getco(Net,r,T0,m0);
end
save .\data\co1_8d_3.mat cod Netd;

r=6
m0=0;
cod=zeros(len,T0);
Netd=false(len,N,N);
for i=1:len
    m0=m0+jianju
    [cod(i,:),Netd(i,:,:)]=getco(Net,r,T0,m0);
end
save .\data\co1_8d_6.mat cod Netd;

r=9
m0=0;
cod=zeros(len,T0);
Netd=false(len,N,N);
for i=1:len
    m0=m0+jianju
    [cod(i,:),Netd(i,:,:)]=getco(Net,r,T0,m0);
end
save .\data\co1_8d_9.mat cod Netd;

r=12
m0=0;
cod=zeros(len,T0);
Netd=false(len,N,N);
for i=1:len
    m0=m0+jianju
    [cod(i,:),Netd(i,:,:)]=getco(Net,r,T0,m0);
end
save .\data\co1_8d_12.mat cod Netd;

r=15
m0=0;
cod=zeros(len,T0);
Netd=false(len,N,N);
for i=1:len
    m0=m0+jianju
    [cod(i,:),Netd(i,:,:)]=getco(Net,r,T0,m0);
end
save .\data\co1_8d_15.mat cod Netd;

r=18
m0=0;
cod=zeros(len,T0);
Netd=false(len,N,N);
for i=1:len
    m0=m0+jianju
    [cod(i,:),Netd(i,:,:)]=getco(Net,r,T0,m0);
end
save .\data\co1_8d_18.mat cod Netd;

r=21
m0=0;
cod=zeros(len,T0);
Netd=false(len,N,N);
for i=1:len
    m0=m0+jianju
    [cod(i,:),Netd(i,:,:)]=getco(Net,r,T0,m0);
end
save .\data\co1_8d_21.mat cod Netd;

r=24
m0=0;
cod=zeros(len,T0);
Netd=false(len,N,N);
for i=1:len
    m0=m0+jianju
    [cod(i,:),Netd(i,:,:)]=getco(Net,r,T0,m0);
end
save .\data\co1_8d_24.mat cod Netd;
toc;


function [co,Netd1]=getco(Net,r,T0,m0)
N=length(Net);
agent=randi([0,1],1,N);
money=zeros(1,N);

bili=zeros(1,T0);
for t=1:T0
    t;
    %²©ÞÄ
    bili(t)=sum(agent)/N;
    money=zeros(1,N);
    for i=1:N
        a=find(Net(i,:)==1);
        b=length(a);
        m=0;
        for j=1:b
            m=m+agent(1,a(j))/b;
        end
        for j=1:b
            money(1,a(j))=money(1,a(j))+(r*m/b-agent(1,a(j))/b);
        end
    end
    %¸üÐÂ
    if min(money)>m0
        bili(1,t+1:end)=bili(1,t);
        break;
    end
    for i=1:N
        if money(1,i)<m0
            agent(1,i)=randi([0,1]);
            Net(i,:)=0;
            Net(:,i)=0;
            Net(i,i)=1;
            for k=1:8
               j=ceil(rand*N);
               Net(i,j)=1;Net(j,i)=1;
            end
        end
    end
    
end
%min(money)
co=bili;
Netd1=Net;
%PLplot(Net);
