# Supplementary material for: Coevolution of public goods game and networks based on survival of the fittest
Source: PLoS One. 2018 Sep 25;13(9):e0204616. doi: 10.1371/journal.pone.0204616 (PMC6155537; doi:10.1371/journal.pone.0204616)
Supplement: S1 Appendix — (ZIP) [file pone.0204616.s001.zip › net1_12.m]

%²úÉúËæ»úÍøÂç£¬²¢¼ÆËã¸÷½ÚµãÖ®¼äµÄ×î¶ÌÂ·¾¶£¬N£ºÍøÂç½ÚµãÊý£¬k£ºÆ½¾ù¶È

clc;
clear all;
tic;
N=2000;
k=12;
mlinks=k*N/2;
Nodes=randomgraph(N,mlinks);%Ëæ»úÍøÂç
save .\data\Net1_12.mat Nodes;
mean(sum(Nodes))
toc;
