# Supplementary material for: Coevolution of public goods game and networks based on survival of the fittest
Source: PLoS One. 2018 Sep 25;13(9):e0204616. doi: 10.1371/journal.pone.0204616 (PMC6155537; doi:10.1371/journal.pone.0204616)
Supplement: S1 Appendix — (ZIP) [file pone.0204616.s001.zip › randomgraph.m]

function Net=randomgraph(N,Nlinks)
Net=false(N);
alph=2*Nlinks/(N*(N-1));
for i=1:N-1
    for j=i+1:N
        if rand<alph
            Net(i,j)=1;Net(j,i)=1;
        end
    end
end
